# Supplementary material for: A meta-analysis of effects of blended learning on performance, attitude, achievement, and engagement across different countries
Source: Front Psychol. 2023 Jul 12;14:1212056. doi: 10.3389/fpsyg.2023.1212056 (PMC10369798; doi:10.3389/fpsyg.2023.1212056)
Supplement: Supplementary file 2 [file Table_2.XLS]

## Sheet: Sheet1
Author/year	M	SD	N	M0	SD0	N0	source	Outcome	subgroup	Country
Bazelais & Doleck, 2018	64	10.73	37	56	15.26	34	Springer	Achievement	Achievement: final exam scores	Canada
Bazelais & Doleck, 2018	62.28	17.53	37	54.44	17.98	34	Springer	Achievement	Achievement: students’ knowledge state	Canada
Zhou, 2018	15.15	0.67	32	14.83	0.67	32	EBSCOhost	Achievement	Achievement: writing content relevance	China
Jia et al., 2012	83.64	20.16	47	81.39	23.82	49	Elsevier ScienceDirect	Achievement	Achievement: English test scores	China
Jia et al., 2012	70.93	18.02	47	65.9	23.01	49	Elsevier ScienceDirect	Achievement	Achievement: English test scores	China
Jia et al., 2012	95.83	14.53	47	90.66	20.93	49	Elsevier ScienceDirect	Achievement	Achievement: English test scores	China
Jia et al., 2012	69	17.05	47	61.85	23.12	49	Elsevier ScienceDirect	Achievement	Achievement: English test scores	China
Jia et al., 2012	92.09	12.93	47	82.12	30.98	49	Elsevier ScienceDirect	Achievement	Achievement: English test scores	China
Jia et al., 2012	88.15	18.45	47	81.89	25.25	49	Elsevier ScienceDirect	Achievement	Achievement: English test scores	China
Yick et al., 2019	58.1	17.4	49	59.8	21.4	49	Taylor & Francis Group	Achievement	Achievement: Actual grades in the academic goal planning assignment	China
Chang et al., 2014	35.39	20.99	33	33.75	19.14	32	EBSCOhost	Achievement	Achievement: Test Scores	China
Chang et al., 2014	3.36	0.65	33	3.08	0.7	32	EBSCOhost	Achievement	Achievement: skill	China
Chang et al., 2014	3.62	0.52	33	3.21	0.64	32	EBSCOhost	Attitude	Self-Assessment-Cognition	China
Chang et al., 2014	3.45	0.58	33	3.28	0.69	32	EBSCOhost	Attitude	Attitude	China
Chang et al., 2014	3.48	0.5	33	3.2	0.57	32	EBSCOhost	Performance	overall	China
Yen & Lee, 2011	43.2	1.48	5	38.88	3.12	17	Elsevier ScienceDirect	Achievement	Achievement: Online achievement test Comprehension	China
Liu, 2016	24.24	1.92	42	23.71	1.45	42	Elsevier ScienceDirect	Achievement	Achievement: oral proficiency tests-General description	China
Yen & Lee, 2011	40.2	0.84	5	38.71	3.35	17	Elsevier ScienceDirect	Achievement	Application	China
Yang et al., 2013	4.89	1.1	83	4.36	1.33	83	Elsevier ScienceDirect	Performance	critical thinking-Analysis	China
Yang et al., 2013	10.4	2.42	83	8.75	2.38	83	Elsevier ScienceDirect	Performance	critical thinking-Deduction	China
Yang et al., 2013	7.96	1.88	83	6.37	2.14	83	Elsevier ScienceDirect	Performance	critical thinking-Induction	China
Yang et al., 2013	7.73	1.69	83	6.82	2.18	83	Elsevier ScienceDirect	Performance	critical thinking-induction	China
Yang et al., 2013	7.11	1.67	83	6.49	1.89	83	Elsevier ScienceDirect	Performance	critical thinking-inference	China
Yang et al., 2013	19.96	3.37	83	17.23	3.94	83	Elsevier ScienceDirect	Performance	critical thinking-overall	China
Liu, 2016	26.52	1.33	42	23.04	1.5	42	Elsevier ScienceDirect	Performance	Delivery	China
Yeh et al., 2011	4.01	0.63	40	4.38	0.57	40	Elsevier ScienceDirect	Performance	disposition improvement	China
Yeh et al., 2011	4.08	0.73	40	4.49	0.54	40	Elsevier ScienceDirect	Performance	knowledge and skill improvement.	China
Liu, 2016	23.43	1.16	42	23.09	1.22	42	Elsevier ScienceDirect	Performance	Language use	China
Yang et al., 2013	430.65	41.39	37	413.41	36.73	37	Elsevier ScienceDirect	Performance	Listening-advanced	China
Yang et al., 2013	221	73.91	3	132	30.05	3	Elsevier ScienceDirect	Performance	Listening-basic	China
Yang et al., 2013	360.74	42.97	43	308.95	45.91	43	Elsevier ScienceDirect	Performance	Listening-intermediate	China
Yang et al., 2013	158.65	19.62	26	149.62	13.92	26	Elsevier ScienceDirect	Performance	Speaking-advanced	China
Yang et al., 2013	70.63	31.56	8	45	0	8	Elsevier ScienceDirect	Performance	Speaking-basic	China
Yang et al., 2013	126.38	16.04	49	99.04	16.83	49	Elsevier ScienceDirect	Performance	Speaking-intermediate	China
Liu, 2016	26.48	1.36	42	22.28	1.45	42	Elsevier ScienceDirect	Performance	Topic development	China
Monteiro & Morrison, 2014	28.75	70.48	24	23.81	96.47	42	Taylor & Francis Group	Engagement	Time spend on Chat rooms	China
Monteiro & Morrison, 2014	28.33	70.69	24	1.9	9.69	42	Taylor & Francis Group	Engagement	Time spend on Discussion forums	China
Monteiro & Morrison, 2014	59.79	81.15	24	40.24	125.39	42	Taylor & Francis Group	Engagement	Time spend on Email	China
Monteiro & Morrison, 2014	313.13	326.86	24	167.02	135.39	42	Taylor & Francis Group	Engagement	Time spend on Facebook	China
Monteiro & Morrison, 2014	86.25	120.43	24	54.52	80.55	42	Taylor & Francis Group	Engagement	Time spend on Google Docs	China
Monteiro & Morrison, 2014	68.67	99.89	24	82.74	118.98	42	Taylor & Francis Group	Engagement	Time spend on Mobile calls	China
Monteiro & Morrison, 2014	2.92	12.33	24	88.05	252.32	42	Taylor & Francis Group	Engagement	Time spend on Skype	China
Monteiro & Morrison, 2014	10.04	19.89	24	21.76	56.61	42	Taylor & Francis Group	Engagement	Time spend on SMS	China
Monteiro & Morrison, 2014	113.33	107.77	24	113.21	144.42	42	Taylor & Francis Group	Engagement	Time spend on The Univesity Platform	China
Monteiro & Morrison, 2014	105.63	287.97	24	82.62	166.87	42	Taylor & Francis Group	Engagement	Time spend on WhatsApp	China
Monteiro & Morrison, 2014	94.17	104.04	24	46.79	107.46	42	Taylor & Francis Group	Engagement	Time spend on Wiki	China
Yang, 2012	239.61	52.46	54	194.62	39.83	54	Taylor & Francis Group	Performance	Students’ reading progress in integrating conceptions; pre and post test scores	China
Mueller et al., 2020	4.23	0.74	28	4.25	0.7	117	Taylor & Francis Group	Achievement	Achievement: Course grades: Business Administration (1) Cohort 16	Germany
Mueller et al., 2020	4.24	0.53	27	4.17	0.67	93	Taylor & Francis Group	Achievement	Achievement: Course grades: Business Administration (1) Cohort 15	Germany
Mueller et al., 2020	4.5	0.64	18	4.33	0.73	83	Taylor & Francis Group	Achievement	Achievement: Course grades: Business English 1 (2)	Germany
Mueller et al., 2020	4.71	0.78	24	4.31	0.87	95	Taylor & Francis Group	Achievement	Achievement: Course grades: Business English 1 (2)	Germany
Mueller et al., 2020	4.58	0.51	19	4.43	0.6	75	Taylor & Francis Group	Achievement	Achievement: Course grades: Business English 2 (3)	Germany
Mueller et al., 2020	4.59	0.56	23	4.24	0.76	89	Taylor & Francis Group	Achievement	Achievement: Course grades: Business English 2 (3)	Germany
Mueller et al., 2020	4.23	0.88	28	4.15	0.9	92	Taylor & Francis Group	Achievement	Achievement: Course grades: Business Law (1)	Germany
Mueller et al., 2020	4.34	0.72	28	3.98	0.78	113	Taylor & Francis Group	Achievement	Achievement: Course grades: Business Law (1)	Germany
Mueller et al., 2020	4.2	0.66	20	4.11	0.65	76	Taylor & Francis Group	Achievement	Achievement: Course grades: Communication (3)	Germany
Mueller et al., 2020	4.14	0.47	22	4.01	0.67	90	Taylor & Francis Group	Achievement	Achievement: Course grades: Communication (3)	Germany
Mueller et al., 2020	4.08	0.78	20	4.25	0.79	79	Taylor & Francis Group	Achievement	Achievement: Course grades: Financial Accounting (2)	Germany
Mueller et al., 2020	4.5	0.67	22	4.26	0.92	91	Taylor & Francis Group	Achievement	Achievement: Course grades: Financial Accounting (2)	Germany
Mueller et al., 2020	4.18	0.56	28	4.29	0.5	94	Taylor & Francis Group	Achievement	Achievement: Course grades: Marketing (1)	Germany
Mueller et al., 2020	4.14	0.54	28	4.2	0.67	110	Taylor & Francis Group	Achievement	Achievement: Course grades: Marketing (1)	Germany
Mueller et al., 2020	4.19	0.9	27	4.11	0.76	92	Taylor & Francis Group	Achievement	Achievement: Course grades: Mathematics 1 (1)	Germany
Mueller et al., 2020	4.04	0.82	28	3.79	0.79	108	Taylor & Francis Group	Achievement	Achievement: Course grades: Mathematics 1 (1)	Germany
Mueller et al., 2020	4.31	0.73	21	4.23	0.83	81	Taylor & Francis Group	Achievement	Achievement: Course grades: Mathematics 2 (2)	Germany
Mueller et al., 2020	3.98	0.7	23	3.68	1.02	96	Taylor & Francis Group	Achievement	Achievement: Course grades: Mathematics 2 (2)	Germany
Mueller et al., 2020	3.71	0.73	21	3.74	0.76	74	Taylor & Francis Group	Achievement	Achievement: Course grades: Microcommunication (3)	Germany
Mueller et al., 2020	4.07	0.54	22	4.08	0.97	87	Taylor & Francis Group	Achievement	Achievement: Course grades: Microeconomics (3)	Germany
Mueller et al., 2020	4.83	0.53	21	4.82	0.68	78	Taylor & Francis Group	Achievement	Achievement: Course grades: Strategy (3)	Germany
Mueller et al., 2020	4.7	0.42	23	4.41	0.67	90	Taylor & Francis Group	Achievement	Achievement: Course grades: Strategy (3)	Germany
Shorey et al., 2018	159.59	426.36	124	80.57	9.43	124	Elsevier ScienceDirect	Attitude	Attitude	Singapore
Shorey et al., 2018	129.76	304.49	124	59.62	12.67	124	Elsevier ScienceDirect	Attitude	Blended Learning Satisfaction Scale	Singapore
Shorey et al., 2018	49.08	136.83	124	12.21	7.14	124	Elsevier ScienceDirect	Attitude	Communication skills subscale of the Nursing Students Self-efficacy Scale	Singapore
Cortizo et al., 2010	17.75	4.69	30	14.91	5.35	30	Elsevier ScienceDirect	Achievement	Achievement: level of knowledge	Spain
López-Pérez et al., 2013	6.99	1.95	598	5.66	2	530	Springer	Achievement	Achievement: Final mark	Spain
Pérez-Marín, & Pascual-Nieto, 2012	0.85	0.89	64	0.74	0.86	67	Springer	Achievement	Achievement: test scores	Spain
Al-Qatawneh et al., 2020	18.51	1.21	47	15.66	1.62	47	Springer	Achievement	Achievement: Post-Test scores for two groups	The United Arab Emirates
Al-Qatawneh et al., 2020	3.83	0.97	47	2.54	0.83	47	Springer	Attitude	Attitude	The United Arab Emirates
McCutcheon et al., 2018	4.2	1.43	56	3.51	1.51	57	Elsevier ScienceDirect	Achievement	Achievement: knowledge	UK
McCutcheon et al., 2018	85.5	9.78	62	79.5	9.69	60	Elsevier ScienceDirect	Attitude	motivation and attitudes	UK
McCutcheon et al., 2018	30.89	6.54	57	26.49	6.93	55	Elsevier ScienceDirect	Attitude	satisfaction	UK
Hill et al., 2017	75.38	9.96	46	69.13	13.48	46	EBSCOhost	Achievement	Achievement: final exam scores	USA
Gordon et al., 2005	85.4	8.5	73	0.539	13.9	73	EBSCOhost	Achievement	Achievement: gain in knowledge	USA
Olitsky, & Cosgrove, 2014	75.52	13.37	82	79.13	13.52	236	Elsevier ScienceDirect	Achievement	Achievement: Exam Score	USA
Olitsky, & Cosgrove, 2014	37.44	6.37	82	37.8	6.59	236	Elsevier ScienceDirect	Achievement	Achievement: Mult. Choice Score	USA
Baepler et al., 2014	2.86	0.43	213	2.64	0.42	194	Elsevier ScienceDirect	Achievement	Achievement: Student learning outcomes	USA
Baepler et al., 2014	2.75	0.47	213	2.28	0.49	201	Elsevier ScienceDirect	Attitude	Confidence	USA
Baepler et al., 2014	3.06	0.5	212	2.42	0.52	203	Elsevier ScienceDirect	Engagement	student perception of the learning space: Engagement	USA
Baepler et al., 2014	3.55	0.51	218	3.64	0.46	207	Elsevier ScienceDirect	Performance	Effective use	USA
Baepler et al., 2014	2.91	0.54	216	2.81	0.54	203	Elsevier ScienceDirect	Performance	Enrichment	USA
Baepler et al., 2014	3.11	0.59	218	2.74	0.59	204	Elsevier ScienceDirect	Performance	Flexibility	USA
Olitsky, & Cosgrove, 2014	47.32	40.19	82	45.08	37.24	236	Elsevier ScienceDirect	Performance	MC Percent (SLO)	USA
Olitsky, & Cosgrove, 2014	27.85	16.59	82	32.88	15.78	236	Elsevier ScienceDirect	Performance	Online Homework	USA
Baepler et al., 2014	3.33	0.63	215	3.23	0.59	208	Elsevier ScienceDirect	Performance	Room course fit	USA
Olitsky, & Cosgrove, 2014	38.08	9.05	82	41.33	8.66	236	Elsevier ScienceDirect	Performance	Short Answer	USA
Olitsky, & Cosgrove, 2014	17.01	5.35	82	19.09	5.14	236	Elsevier ScienceDirect	Performance	Short Answer (SLO)	USA
Macaruso et al., 2020	187.87	13.0378	415	186.75	11.9398	275	Springer	Achievement	Achievement: Reading achievements	USA
Macaruso et al., 2020	188.63	12.9274	408	188.11	11.9398	275	Springer	Achievement	Achievement: Reading achievements	USA
Macaruso et al., 2020	190.62	12.1936	363	187.66	11.6986	264	Springer	Achievement	Achievement: Reading achievements	USA
Macaruso et al., 2020	192.09	12.3605	373	190.05	10.9903	233	Springer	Achievement	Achievement: Reading achievements	USA
Macaruso et al., 2020	188.38	11.6614	332	187.36	11.1542	240	Springer	Achievement	Achievement: Reading achievements	USA
Macaruso et al., 2020	190.07	11.7314	336	188.51	10.6063	217	Springer	Achievement	Achievement: Reading achievements	USA
McCarthy et al., 2020	213.45	13.52	1345	212.22	11.17	1344	Taylor & Francis Group	Achievement	Achievement: Measures of Academic Progress on language usage	USA
McCarthy et al., 2020	219.39	18.38	1899	217.42	15.06	1893	Taylor & Francis Group	Achievement	Achievement: Measures of Academic Progress on mathematics	USA
McCarthy et al., 2020	212.95	15.86	1878	211.26	12.81	1870	Taylor & Francis Group	Achievement	Achievement: Measures of Academic Progress on reading	USA
Botts et al., 2018	3.88	0.85	267	4.09	0.76	97	Taylor & Francis Group	Engagement	perception of problem-solving engagement	USA
Botts et al., 2018	7.9	4.28	270	5.86	2.26	103	Taylor & Francis Group	Engagement	the total amount of time students spent	USA
Thai et al., 2017	6.3	0.73	22	5.62	1.28	22	Elsevier ScienceDirect	Achievement	Achievement: learning performance	Vietnam
Thai et al., 2017	3.96	0.35	22	3.82	0.38	22	Elsevier ScienceDirect	Attitude	intrinsic motivation	Vietnam
Thai et al., 2017	73.5	7.49	22	69.4	9.69	22	Elsevier ScienceDirect	Attitude	self-efficacy	Vietnam
Thai et al., 2017	3.6	0.41	22	3.35	0.34	22	Elsevier ScienceDirect	Performance	perceived flexibility	Vietnam

## Sheet: Sheet2
N	Author/year	Sample size	Journal					Source	Focus
		T/C
1	Yang, 2012	54/54	Computer Assisted Language Learning					Taylor & Francis	Reading progress
2	Monteiro & Morrison, 2014	24/42	Educational Research and Evaluation					Taylor & Francis	Time spent
3	Mueller et al., 2020	24/91	International Journal of Research & Method in Education					Taylor & Francis	course grades
4	Yick et al., 2019	49/49	International Journal of Fashion Design, Technology and Education					Taylor & Francis	Grades in assignment
5	McCarthy et al., 2020	1707/1702	Journal of Research on Technology in Education					Taylor & Francis	Academic Progress
6	Botts et al., 2018	269/100	PRIMUS					Taylor & Francis	Time spent and problem-solving
7	Al-Qatawneh et al., 2020	47/47	Education and Information Technologies					Springer	Test scores and attitudes
8	Bazelais & Doleck, 2018	27/24	Education and Information Technologies					Springer	Exam scores and knowledge state
9	López-Pérez et al., 2013	598/530	Educational Technology Research and Development					Springer	Exam scores
10	Macaruso et al., 2020	371/251	Educational Technology Research and Development					Springer	Reading achievements
11	Pérez-Marín, & Pascual-Nieto, 2012	64/67	Journal of Science Education and Technology					Springer	Test scores
12	Yang et al., 2013	83/83	Computers & Education					Elsevier	Critical thinking, listening, and speaking skills
13	Baepler et al., 2014	218/208	Computers & Education					Elsevier	Learning outcomes
14	Cortizo et al., 2010	30/30	Computers & Education					Elsevier	Level of knowledge
15	Jia et al., 2012	47/49	Computers & Education					Elsevier	English test scores
16	Liu, 2016	42/42	Internet and Higher Education					Elsevier	Oral proficiency
17	McCutcheon et al., 2018	62/60	International Journal of Nursing Studies					Elsevier	Attitude and motivation
18	Olitsky, & Cosgrove, 2014	82/236	International Review of Economics Education					Elsevier	Exam scores
19	Shorey et a., 2018	124/124	Nurse Education Today					Elsevier	Attitude, satisfaction, communication and self-efficacy
20	Thai et al., 2017	22/22	Computers & Education					Elsevier	Learning performance,self-efficacy,intrinsic motivation,and perceived flexibility
21	Yeh et al., 2011	40/40	Computers & Education					Elsevier	Knowledge, and skill and disposition improvement
22	Yen & Lee, 2011	5/17	Computers & Education					Elsevier	Online achievement test Comprehension and application
23	Chang et al., 2014	33/32	IRRODL					EBSCOhost	Achievement Test Scores,self-Assessment-Cognition,skill,and attiude
24	Zhou, 2018	32/32	Educational Sciences: Theory & Practice					EBSCOhost	Writing content relevance
25	Gordon et al., 2005	73/73	Medical Teacher					EBSCOhost	Gain in knowledge
26	Hill et al., 2017	46/46	Behaviour & Information Technology					EBSCOhost	Final exam scores
